# Supplementary material for: Does Fine Color Discrimination Learning in Free-Flying Honeybees Change Mushroom-Body Calyx Neuroarchitecture?
Source: PLoS One. 2016 Oct 26;11(10):e0164386. doi: 10.1371/journal.pone.0164386 (PMC5081207; doi:10.1371/journal.pone.0164386)
Supplement: S1 Table — (CSV) [file pone.0164386.s001.csv]

Supplementary material: Sommerlandt, Spaethe, R�ssler, Dyer; Does fine color discrimination in free-flying honeybees change mushroom-body calyx neuroarchitecture?
S1 Table. Behavioral data and neuroanatomical measures
Binary coded color choices of trained honeybees: 1 - choice of CS; 0 - choice of alternative
Neuroanatomical measures: volumes and microglomeruli (MG) counts in different calyx regions
Detailed infos: see main text
serial number	group	trial	trial	trial	trial	trial	trial	trial	trial	trial	trial	trial	trial	trial	trial	trial	trial	trial	trial	trial	trial	trial	trial	trial	trial	trial	trial	trial	trial	trial	trial	trial	trial	trial	trial	trial	trial	trial	trial	trial	trial	trial	trial	trial	trial	trial	trial	trial	trial
		1	2	3	4	5	6	7	8	9	10	11	12	13	14	15	16	17	18	19	20	21	22	23	24	25	26	27	28	29	30	31	32	33	34	35	36	37	38	39	40	41	42	43	44	45	46	47	48
2	absolute	1	1	0	1	1	1	1	1	1	1	1	0	1	1	1	1	1	1	1	1	1	1	1	1	1	1	1	1	1	1	1	0	1	1	1	0	1	1	1	1	1	1	1	1	1	1	1	1
6	absolute	0	0	0	1	1	0	1	1	1	1	1	1	1	1	0	0	1	1	1	1	1	1	1	1	1	0	1	1	1	1	0	1	1	1	1	1	1	1	1	1	1	1	1	1	1	1	1	1
10	absolute	1	1	0	1	0	1	1	0	0	1	0	1	0	1	1	0	1	1	1	1	1	1	1	1	0	1	1	0	1	1	0	1	1	0	1	1	1	0	1	1	1	1	1	1	1	1	1	1
16	absolute	1	1	0	1	1	0	1	1	1	1	1	1	1	1	0	1	1	1	1	1	1	1	1	1	1	1	1	1	1	1	1	1	1	1	1	1	1	1	1	1	1	1	0	1	1	1	0	1
19	absolute	1	1	0	1	0	0	1	1	1	1	1	1	0	1	1	1	1	1	1	1	1	1	1	1	1	1	1	1	1	1	1	1	1	1	0	1	0	1	1	1	1	1	1	1	1	1	1	1
23	absolute	1	0	1	0	0	1	1	0	1	1	0	0	1	0	0	1	1	0	1	1	1	1	0	0	1	0	1	0	1	1	1	0	0	1	0	0	1	1	1	1	1	1	1	1	0	1	0	1
26	absolute	1	0	1	1	0	1	1	1	0	1	1	1	1	1	1	1	1	1	1	1	1	1	1	1	1	1	1	1	1	1	1	1	1	1	1	1	1	1	1	1	1	1	1	1	1	1	1	1
28	absolute	0	1	0	1	1	1	1	1	1	1	1	1	0	1	1	1	1	1	1	1	1	1	1	1	1	0	1	1	1	1	1	1	1	1	1	1	1	1	1	0	1	1	0	1	0	1	1	0
33	absolute	1	1	0	1	1	1	1	1	1	1	0	0	1	0	1	0	0	1	1	1	1	0	1	0	0	1	1	0	1	0	1	0	1	0	1	1	1	0	1	0	1	1	1	1	1	0	1	1
35	absolute	0	1	0	1	1	0	1	1	0	1	1	1	1	0	0	1	1	1	1	1	1	1	1	1	1	1	1	1	1	0	1	1	1	1	0	1	1	1	1	1	1	1	1	1	1	1	1	1
39	absolute	1	1	1	1	1	1	0	0	1	1	0	1	1	1	1	1	0	1	1	1	1	1	1	1	1	1	1	1	1	1	1	1	1	1	1	1	1	1	1	1	1	1	1	1	1	1	1	1
43	absolute	1	0	0	0	1	0	1	0	0	1	0	1	1	1	0	1	1	1	0	1	1	1	0	1	1	1	1	0	0	0	1	1	0	1	1	0	0	1	1	1	1	0	0	1	1	1	0	1
44	absolute	0	1	1	1	1	0	1	0	0	0	1	1	1	0	1	1	1	1	1	1	1	1	1	1	1	0	1	0	1	1	1	1	1	0	1	1	1	0	1	1	1	1	0	1	1	1	0	1
49	absolute	1	0	1	1	0	1	1	1	0	1	0	1	0	1	1	0	1	1	1	1	1	1	1	1	1	1	1	1	1	1	1	1	0	1	1	0	1	0	1	1	1	1	1	0	1	1	1	1
53	absolute	1	0	0	0	1	0	1	0	1	1	0	1	1	0	1	1	1	0	1	1	0	1	1	1	1	0	1	0	1	1	1	1	1	0	1	1	1	1	0	1	1	1	1	1	1	1	1	1
1	differential	1	1	0	1	0	0	1	1	1	1	1	1	1	1	1	0	0	1	1	1	1	1	0	0	1	1	0	1	1	1	0	0	1	1	1	1	1	0	0	1	1	1	1	1	1	1	1	1
4	differential	1	0	0	1	0	1	1	0	0	0	1	1	1	0	1	1	0	1	0	0	1	0	0	1	1	1	1	1	0	0	0	1	0	1	0	0	0	1	0	0	1	1	1	1	1	1	1	1
7	differential	1	0	0	0	1	0	0	0	0	1	0	0	1	1	1	1	1	1	1	1	0	0	1	1	1	0	1	1	1	0	1	1	1	1	1	0	1	1	0	1	1	1	0	1	0	1	1	1
11	differential	1	1	1	1	1	1	0	1	0	1	0	1	1	0	1	0	1	1	0	1	0	1	0	0	1	0	1	1	0	1	1	1	1	1	1	1	1	0	1	1	1	1	1	0	1	1	1	1
14	differential	1	1	1	1	0	1	0	1	1	0	1	0	0	0	0	1	1	1	1	0	0	1	1	0	1	1	1	1	0	1	1	1	1	1	1	1	1	1	1	1	0	1	1	1	1	1	1	1
20	differential	1	0	1	1	1	0	1	0	0	0	0	0	1	0	0	1	1	1	0	0	0	1	0	0	0	0	0	1	1	1	1	1	1	0	1	0	1	0	0	0	1	1	1	0	1	0	1	0
22	differential	0	0	1	1	0	0	0	1	1	1	1	0	1	0	0	1	1	1	0	1	1	0	1	0	0	1	0	0	1	0	1	0	0	0	1	0	1	1	1	1	0	1	1	1	1	1	0	1
25	differential	0	1	0	0	0	1	0	0	1	1	0	1	0	0	1	0	0	1	0	1	0	0	1	0	1	0	1	0	0	1	0	1	1	1	1	0	0	0	1	1	0	1	0	1	1	0	1	1
30	differential	1	1	1	1	1	1	1	1	0	1	0	1	1	1	0	1	1	1	1	1	1	1	1	1	0	1	1	0	1	0	1	1	0	0	0	1	0	1	1	0	0	1	0	0	1	0	1	0
37	differential	0	1	0	0	0	1	1	1	1	0	0	1	1	0	0	1	0	1	1	0	0	0	0	0	1	1	1	1	1	1	1	1	1	1	0	0	0	1	1	1	1	0	0	0	0	0	0	0
41	differential	0	1	0	1	0	0	0	1	0	0	0	0	0	1	1	1	1	1	1	0	1	1	0	0	1	1	0	1	0	0	1	0	0	1	1	1	1	1	0	0	0	1	0	1	0	0	1	0
45	differential	0	0	0	1	0	1	0	1	1	0	1	1	1	1	0	1	0	1	1	1	1	1	1	1	0	1	0	1	0	0	1	1	1	1	1	1	0	1	1	1	1	0	0	1	1	1	0	1
46	differential	1	1	0	0	0	1	0	0	1	0	0	0	1	0	0	1	1	0	1	1	1	0	0	1	1	1	1	1	1	1	1	1	0	1	1	1	1	0	1	1	1	0	1	1	1	1	1	1
48	differential	0	0	0	1	0	1	0	0	1	0	0	1	1	0	0	0	1	0	0	1	0	0	0	1	0	0	1	0	1	1	0	1	1	0	1	0	1	1	0	1	1	0	0	1	1	1	1	0
50	differential	0	0	0	0	1	0	0	0	0	1	0	0	0	0	0	1	1	0	0	0	1	1	0	0	0	1	0	0	1	0	1	0	0	1	0	0	0	0	1	0	0	1	0	1	0	0	1	0
52	differential	1	1	1	0	0	0	1	0	0	1	1	0	0	1	0	1	0	1	0	1	0	1	1	0	1	1	1	0	0	1	1	0	0	1	1	1	1	1	1	1	1	1	1	0	1	0	1	0
3	feed
8	feed
13	feed
15	feed
17	feed
31	feed
34	feed
38	feed
47	feed
51	feed
5	grey	0	0	0	1	1	1	1	0	0	1	0	0	1	1	0	0	0	1	0	0	0	0	1	0	1	0	0	0	1	0	0	0	0	1	1	0	1	0	0	1	1	0	0	0	1	1	0	1
9	grey	1	0	0	0	0	1	1	1	1	0	1	0	0	0	0	0	1	0	0	1	1	1	1	0	0	0	0	1	1	0	0	0	0	0	0	0	1	1	0	1	1	0	0	0	0	0	0	1
12	grey	0	1	0	0	0	0	0	1	0	0	0	1	1	0	0	1	0	1	0	0	1	0	1	0	1	0	1	0	1	1	1	0	1	1	0	1	0	0	0	1	1	1	0	0	0	1	1	0
18	grey	0	0	0	0	1	1	0	1	0	1	0	1	0	1	0	1	1	0	1	0	1	0	0	0	0	1	0	1	0	1	1	0	1	1	0	1	1	1	1	0	1	0	1	0	1	0	0	0
21	grey	0	0	0	1	0	1	0	0	1	0	0	1	0	1	0	0	1	0	1	0	1	0	1	0	1	0	0	1	0	0	0	0	1	1	1	0	0	0	0	1	0	1	1	1	1	1	0	1
24	grey	1	0	1	0	0	0	1	1	1	0	1	1	0	1	0	0	0	0	0	1	0	0	1	0	1	1	0	1	0	1	0	1	1	0	0	0	0	0	1	0	0	1	0	1	0	1	1	1
27	grey	0	0	0	1	0	0	1	0	1	1	1	1	0	0	1	0	0	1	1	0	1	0	0	1	0	1	0	0	1	0	1	1	0	0	0	0	1	0	0	1	0	1	1	0	1	0	0	1
29	grey	1	0	0	1	1	0	1	1	0	0	0	0	1	1	1	1	1	0	0	1	0	0	0	1	1	1	1	0	1	0	1	1	0	1	0	1	0	1	0	1	1	0	1	0	1	1	1	0
32	grey	1	1	1	0	1	0	0	0	0	0	1	0	0	1	0	0	0	1	0	1	0	1	0	1	0	0	0	1	0	0	0	0	0	0	0	1	1	0	1	0	0	1	1	1	0	0	0	0
36	grey	1	1	0	0	1	1	1	1	0	0	1	1	0	0	0	0	0	0	0	0	0	1	1	0	0	0	1	1	1	0	0	0	0	0	1	0	1	0	0	1	0	0	0	0	0	0	1	0
40	grey	0	0	0	0	0	1	0	1	0	0	1	1	0	1	1	1	0	0	0	0	1	1	0	1	1	1	0	0	1	0	1	0	0	0	0	0	0	1	0	1	0	0	1	0	1	1	0	0
42	grey	0	1	1	0	0	0	0	0	0	0	1	1	1	1	0	0	1	0	1	0	0	0	1	1	0	1	0	0	0	1	1	0	0	0	1	0	0	0	1	1	1	1	1	0	0	0	1	0
[truncated: 39 more columns]
